# Supplementary material for: A hydrophobic gate in the inner pore helix is the major determinant of inactivation in mechanosensitive Piezo channels
Source: eLife. 2019 Jan 10;8:e44003. doi: 10.7554/eLife.44003 (PMC6349400; doi:10.7554/eLife.44003)
Supplement: Figure 1—figure supplement 1—source data 1. [file elife-44003-fig1-figsupp1-data1.xlsx]

## Sheet: Sheet1
			L2475S/V2476S	L2475S/V2476S-P2536G/E2537G
		Iremaining/Ipost	0.650281	0.007743
			0.745137	0.059398
			0.803398	0.154596
			0.693182	0.144578
			0.687407	0.089441
			0.746325	0.011747
			0.798561	0.102549
